# Supplementary material for: Statistical bounds on how induced seismicity stops
Source: Sci Rep. 2022 Jan 24;12:1184. doi: 10.1038/s41598-022-05216-9 (PMC8786864; doi:10.1038/s41598-022-05216-9)
Supplement: Supplementary file 2 — Supplementary Information 2. [file 41598_2022_5216_MOESM2_ESM.csv]

ID	CID	Type	Country	Basin	Formation	Nstim	Ntrail	Fraction	Mstim	Mtrail	b-value	Mc	Grade	Reference
AB-CLS1	1	HF	Canada	Western Canada Sedimentary Basin	Duvernay Formation	36	14	0.72	3.25	3.2	0.9	NaN	C	Schultz et al., 2017
AB-CLS2	2	HF	Canada	Western Canada Sedimentary Basin	Duvernay Formation	6	2	0.75	3.2	2.6	0.9	NaN	C	Schultz et al., 2017		A	full catalogue + operational data
AB-CLS3	3	HF	Canada	Western Canada Sedimentary Basin	Duvernay Formation	12	10	0.55	3.1	3.2	0.9	NaN	C	Schultz et al., 2017		B	full catalogue + on/off dates
AB-CLS4	4	HF	Canada	Western Canada Sedimentary Basin	Duvernay Formation	14	7	0.67	3	3.05	0.9	NaN	C	Schultz et al., 2017		C	digitized from paper/figure
AB-CLS5	5	HF	Canada	Western Canada Sedimentary Basin	Duvernay Formation	32	23	0.58	3	3.2	0.9	NaN	B	Schultz et al., 2017
AB-CLS6	6	HF	Canada	Western Canada Sedimentary Basin	Duvernay Formation	11	10	0.52	3.4	3.6	0.9	NaN	B	Schultz et al., 2017
AB-CLS7	7	HF	Canada	Western Canada Sedimentary Basin	Duvernay Formation	53	2	0.96	3.6	1.3	0.9	NaN	B	Schultz et al., 2017
AB-CLS8	8	HF	Canada	Western Canada Sedimentary Basin	Duvernay Formation	117	3	0.98	3	1.2	0.9	NaN	B	Schultz et al., 2017
AB-CLS9	9	HF	Canada	Western Canada Sedimentary Basin	Duvernay Formation	186	5	0.97	2.45	1.8	0.9	NaN	B	Schultz et al., 2017
AB-CLS10	10	HF	Canada	Western Canada Sedimentary Basin	Duvernay Formation	15	8	0.65	2.7	3.9	0.9	NaN	B	Schultz et al., 2017
AB-CLS11	11	HF	Canada	Western Canada Sedimentary Basin	Duvernay Formation	102	10	0.91	2.9	2.8	0.9	NaN	B	Schultz et al., 2017
AB-CLS12	12	HF	Canada	Western Canada Sedimentary Basin	Duvernay Formation	232	12	0.95	2.5	2	0.9	NaN	B	Schultz et al., 2017
AB-CLS13	13	HF	Canada	Western Canada Sedimentary Basin	Duvernay Formation	330	9	0.97	2.95	2.9	0.9	NaN	B	Schultz et al., 2017
AB-CLS14	14	HF	Canada	Western Canada Sedimentary Basin	Duvernay Formation	436	42	0.91	1.85	1.2	0.9	NaN	B	Schultz et al., 2017
AB-CLS15	15	HF	Canada	Western Canada Sedimentary Basin	Duvernay Formation	63	46	0.58	2.7	2.8	0.9	NaN	B	Schultz et al., 2017
AB-CLS16	16	HF	Canada	Western Canada Sedimentary Basin	Duvernay Formation	4	4	0.5	3	2.75	0.9	NaN	B	Schultz et al., 2017
AB-CLS17	17	HF	Canada	Western Canada Sedimentary Basin	Duvernay Formation	55	17	0.76	4.1	1.7	0.9	NaN	B	Schultz et al., 2017
AB-BnE-c4	1	HF	Canada	Western Canada Sedimentary Basin	Duvernay Formation	17	2	0.89	2.7	2.27	0.85	1.5	B	Bao & Eaton, 2016
AB-BnE-c5	2	HF	Canada	Western Canada Sedimentary Basin	Duvernay Formation	5	1	0.83	2.8	2.9	0.85	1.5	B	Bao & Eaton, 2016
AB-ESB1	1	HF	Canada	Western Canada Sedimentary Basin	Duvernay Formation	99	23	0.81	2.6	2.2	1	NaN	C	Schultz & Wang, 2020
AB-ESB2	2	HF	Canada	Western Canada Sedimentary Basin	Duvernay Formation	64	10	0.86	NaN	NaN	1	NaN	C	Schultz & Wang, 2020
AB-ESB3	3	HF	Canada	Western Canada Sedimentary Basin	Duvernay Formation	105	1	0.99	1.6	0.9	1	NaN	C	Schultz & Wang, 2020
AB-ESB4	4	HF	Canada	Western Canada Sedimentary Basin	Duvernay Formation	9	0	1	NaN	NaN	1	NaN	C	Schultz & Wang, 2020
AB-ESB5	5	HF	Canada	Western Canada Sedimentary Basin	Duvernay Formation	25	1	0.96	2	0.75	1	NaN	C	Schultz & Wang, 2020
AB-ESB6	6	HF	Canada	Western Canada Sedimentary Basin	Duvernay Formation	NaN	NaN	NaN	Nan	NaN	1	NaN	C	Schultz & Wang, 2020
AB-ESB7	7	HF	Canada	Western Canada Sedimentary Basin	Duvernay Formation	71	38	0.65	1.39	1.64	1	0	B	Schultz & Wang, 2020
AB-ESB8	8	HF	Canada	Western Canada Sedimentary Basin	Duvernay Formation	53	3	0.95	1.12	0.65	1	0.2	B	Schultz & Wang, 2020
AB-ESB9	9	HF	Canada	Western Canada Sedimentary Basin	Duvernay Formation	145	2	0.99	1.98	0.24	1	0	B	Schultz & Wang, 2020
AB-ESB10	10	HF	Canada	Western Canada Sedimentary Basin	Duvernay Formation	63	2	0.97	4.18	1.41	1	NaN	B	Schultz & Wang, 2020
AB-ESB-1	-1	HF	Canada	Western Canada Sedimentary Basin	Duvernay Formation	10	9	0.53	2.05	1.9	1	NaN	C	Schultz & Wang, 2020
AB-ESB-2	-2	HF	Canada	Western Canada Sedimentary Basin	Duvernay Formation	6	2	0.75	2.1	1.75	1	NaN	C	Schultz & Wang, 2020
AB-Cardston	1	HF	Canada	Western Canada Sedimentary Basin	Exshaw Formation	53	8	0.87	3	2.8	1.11	NaN	C	Schultz et al., 2015
BC-Pena	3	HF	Canada	Western Canada Sedimentary Basin	Montney Formation	17	68	0.2	2.11	4.5	0.78	0.8	B	Pe�a Castro et al., 2020
UK-PH	1	HF	United Kingdom	West Lancashire Basin	Bowland Shale	23	27	0.46	1.37	2.3	1	NaN	A	Clarke et al., 2014
UK-PNR1z	1	HF	United Kingdom	West Lancashire Basin	Bowland Shale	609	887	0.41	0.8	1.6	1.23	-1	A	Mancini et al., 2020
UK-PNR2	1	HF	United Kingdom	West Lancashire Basin	Bowland Shale	447	4350	0.09	0.9	2.9	1.22	-1	A	Mancini et al., 2020
OH-Ryser	1	HF	United States	Appalachian Basin	Utica Shale	6342	882	0.88	2.1	1.9	0.88	NaN	B	Friberg et al., 2014
OH-Hamilton	2	HF	United States	Appalachian Basin	Utica Shale	6683	158	0.98	NaN	NaN	0.89	NaN	C
OK-Holland	1	HF	United States	SCOOP & STACK	Woodford Formation	83	3	0.97	2.9	1.75	0.98	NaN	B	Holland et al., 2013
OK-Darold	2	HF	United States	SCOOP & STACK	Woodford Formation	14	11	0.56	3.2	2.5	1	NaN	C	Darold et al., 2014
OK-Manning	3	HF	United States	SCOOP & STACK	Woodford Formation	224	50	0.82	NaN	NaN	NaN	NaN	B	Skoumal et al., 2018
OK-Eagleton	4	HF	United States	SCOOP & STACK	Woodford Formation	223	50	0.82	NaN	NaN	NaN	NaN	B	Skoumal et al., 2018
TXef-Wilson	1	HF	United States	Western Gulf Basin	Eagle Ford Shale	200	0	1	4	NaN	0.95	NaN	C	Fasola et al., 2019
TXef-Atascosa	2	HF	United States	Western Gulf Basin	Eagle Ford Shale	17	0	1	2.6	NaN	0.95	NaN	C	Fasola et al., 2019
AR-C1	1	HF	United States	Arkoma Basin	Fayetteville Shale	1080	204	0.84	2.4	1.39	1.17	0.2	B	Yoon et al., 2017
AR-C6	3	HF	United States	Arkoma Basin	Fayetteville Shale	56	13	0.81	1.28	1.21	1.2	0.2	B	Yoon et al., 2017
AR-C7	4	HF	United States	Arkoma Basin	Fayetteville Shale	139	82	0.63	2.23	1.88	0.9	0	B	Yoon et al., 2017
AR-C8	5	HF	United States	Arkoma Basin	Fayetteville Shale	126	106	0.54	2.44	2.72	0.91	0.2	B	Yoon et al., 2017
AR-C11	6	HF	United States	Arkoma Basin	Fayetteville Shale	46	2	0.96	1.97	0.99	0.82	0.5	B	Yoon et al., 2017
AR-C15	8	HF	United States	Arkoma Basin	Fayetteville Shale	18	1	0.95	1.17	0.24	1.19	0.2	B	Yoon et al., 2017
AR-C16	9	HF	United States	Arkoma Basin	Fayetteville Shale	8	10	0.44	0.61	1.16	1.2	0	B	Yoon et al., 2017
N4-H456	1	HF	China	Sichuan Basin	Longmaxi Formation	205	25	0.89	3	2.1	1.43	1	C	Lei et al., 2017
N4-H123	2	HF	China	Sichuan Basin	Longmaxi Formation	50	1	0.98	2.5	1.1	1.43	1	C	Lei et al., 2017
Y8	3	HF	China	Sichuan Basin	Longmaxi Formation	230	20	0.92	2.85	1.45	1.26	NaN	C	Lei et al., 2017
Y6	4	HF	China	Sichuan Basin	Longmaxi Formation	440	0	1	4.5	NaN	1.26	NaN	C	Lei et al., 2017
Changning	5	HF	China	Sichuan Basin	Longmaxi Formation	1611	200	0.89	5.7	NaN	0.96	NaN	C	Lei et al., 2019
N5	6	HF	China	Sichuan Basin	Longmaxi Formation	170	18	0.9	2.4	1.8	1.43	NaN	C	Tan et al., 2020
SSFS-1993	1	EGS	France	Rhine Graben	Soultz Granite	72	3	0.96	1.9	1.1	0.8	0.1	A	Charlety et al., 2007
SSFS-2000	2	EGS	France	Rhine Graben	Soultz Granite	5261	608	0.9	2.5	2.4	0.72	0	A	Charlety et al., 2007
SSFS-2003	3	EGS	France	Rhine Graben	Soultz Granite	2393	1022	0.7	2.8	2.87	1.08	-0.2	A	Charlety et al., 2007
SSFS-2004	4	EGS	France	Rhine Graben	Soultz Granite	1692	254	0.87	2.3	2.3	0.61	-0.5	A	Charlety et al., 2007
SSFS-2005	5	EGS	France	Rhine Graben	Soultz Granite	1184	737	0.62	2.3	2.3	0.59	-0.5	A	Charlety et al., 2007
CB-HAB1	1	EGS	Australia	Cooper Basin	Big Lake Suite Granite	6869	1141	0.86	3.7	3	0.83	-0.5	A	Baisch et al., 2006
CB-HAB4	2	EGS	Australia	Cooper Basin	Big Lake Suite Granite	1583	240	0.87	3.1	3.1	1.62	1.3	A	Baisch et al., 2006
GS	1	EGS	Germany	North German Basin	Rotliegend Formation	20	0	1	-1	NaN	NaN	NaN	A	Bl�cher et al., 2018
StGallen	1	EGS	Switzerland	Molasse Basin	Malm Formation	219	30	0.88	3.5	1.17	0.8	-0.5	B	Diehl et al., 2017
Basel	1	EGS	Switzerland	Rhine Graben	Basel Granite	1011	365	0.73	2.4	3	1.29	0.7	A	Kraft & Diechmann, 2014
Helsinki-St1	1	EGS	Finland	Fennoscandian Shield	Svecofennian Basement	969	184	0.84	1.87	1.84	1.19	0.2	B	Kwiatek et al., 2019
Paralana	1	EGS	Australia	Poontana Basin	Undifferentiated Mesoproterozoic Sediments	900	752	0.54	2.4	2.5	1.13	0.3	A	Albaric et al., 2014
KTB	1	EGS	Germany	Bohemian Massif	Metabasites & Gneisses	105	7	0.94	0.7	0	0.93	-0.7	A	Baisch et al., 2002
Pohang	1	EGS	South Korea	Pohang Basin	Granodiorite with Gabbroic Dyke	11	1640	0.01	1.01	5.34	0.72	0.5	B	Ellsworth et al., 2019
Berl�n	1	Hydrothermal	El Salvador	Berli_n-Tecapa Quaternary Volcanic Complex	Basaltic to Andesitic Lava	36	16	0.69	1.47	1.72	1.94	0.9	A	Kwiatek et al., 2014
Youngstown	1	Disp	United States	Appalachian Basin	Mount Simon Sandstone	87	2	0.98	2.77	3.88	0.83	0.8	B	Kim, 2013
